# Supplementary material for: The Efficacy of Local Versus Overseas Natural Environments in 360-Degree Virtual Reality Video for Improving Mental Wellness in Medical Students: A Retrospectively Registered Two-Arm Parallel Randomized Trial
Source: Healthcare (Basel). 2026 Apr 20;14(8):1087. doi: 10.3390/healthcare14081087 (PMC13115815; doi:10.3390/healthcare14081087)
Supplement: Supplementary file 1 [file healthcare-14-01087-s001.zip]

Archive with 1 entries (1 files):
- healthcare-4190443-supplementary.pdf
